# Supplementary material for: The association between the neutrophil-to-lymphocyte ratio, platelet-to-lymphocyte ratio, and lymphocyte-to-monocyte ratio and delirium in ischemic stroke patients
Source: Front Med (Lausanne). 2025 Jan 6;11:1456742. doi: 10.3389/fmed.2024.1456742 (PMC11743177; doi:10.3389/fmed.2024.1456742)
Supplement: Supplementary file 5 [file Table_1.XLSX]

## Sheet: Sheet1
Table S1. ICD-9 and ICD-10 codes for identifying acute ischemic stroke and delirium.
	ICD-9 codes	ICD-10 codes
Acute ischemic stroke	43300 43301 43310 43311 43320 43321 43330 43331 43380 43381 43390 43391 43400 43401 43410 43411 43490 43491	I63 I630 I6300 I6301 I63011 I63012 I63013 I63019 I6302 I6303 I63031 I63032 I63033 I63039 I6309 I631 I6310 I6311 I63111 I63112 I63113 I63119 I6312 I6313 I63131 I63132 I63133 I63139 I6319 I632 I6320 I6321 I63211 I63212 I63213 I63219 I6322 I6323 I63231 I63232 I63233 I63239 I6329 I633 I6330 I6331 I63311 I63312 I63313 I63319 I6332 I63321 I63322 I63323 I63329 I6333 I63331 I63332 I63333 I63339 I6334 I63…
Delirium	29281 2930 2931 2939 34831 34982 78009 78097	F05 G92 G9341 R410 R4182
