# Supplementary material for: The association between the neutrophil-to-lymphocyte ratio, platelet-to-lymphocyte ratio, and lymphocyte-to-monocyte ratio and delirium in ischemic stroke patients
Source: Front Med (Lausanne). 2025 Jan 6;11:1456742. doi: 10.3389/fmed.2024.1456742 (PMC11743177; doi:10.3389/fmed.2024.1456742)
Supplement: Supplementary file 6 [file Table_2.XLSX]

## Sheet: Sheet1
Table S2. Genetic instruments used in this Mendelian randomization study
	exposure	SNP	effect_allele	other_allele	beta	se	pval
1	NLR	rs10404113	T	C	-0.02383	0.00334146	9.92e-13
2	NLR	rs1108618	G	A	-0.01987	0.0029246	1.09e-11
3	NLR	rs113542380	A	G	0.08286	0.00554345	1.62e-50
4	NLR	rs11949767	A	G	0.02312	0.00326893	1.52e-12
5	NLR	rs11957351	C	T	0.02416	0.00291849	1.25e-16
6	NLR	rs11975539	A	G	0.02948	0.00386962	2.57e-14
7	NLR	rs12373168	C	A	0.03015	0.00344983	2.34e-18
8	NLR	rs12510215	T	C	-0.02563	0.00289402	8.28e-19
9	NLR	rs12526696	A	G	-0.02996	0.00394647	3.16e-14
10	NLR	rs13133642	T	C	0.05208	0.00309483	1.52e-63
11	NLR	rs1441850	C	T	-0.03572	0.00338655	5.21e-26
12	NLR	rs1546723	A	G	0.02422	0.00291012	8.6e-17
13	NLR	rs1632940	T	C	-0.03061	0.00346877	1.1e-18
14	NLR	rs1999538	T	C	-0.04028	0.00473402	1.76e-17
15	NLR	rs2027938	A	G	0.02365	0.00336959	2.24e-12
16	NLR	rs218262	A	C	0.02969	0.00436912	1.08e-11
17	NLR	rs2189234	T	G	0.03381	0.00297287	5.71e-30
18	NLR	rs2229094	C	T	-0.03496	0.00332404	7.19e-26
19	NLR	rs2364482	G	T	-0.03551	0.00363373	1.48e-22
20	NLR	rs2853677	G	A	0.02027	0.00292937	4.53e-12
21	NLR	rs2980875	G	A	0.02437	0.00289967	4.3e-17
22	NLR	rs34725611	G	A	-0.02941	0.00319162	3.12e-20
23	NLR	rs35140707	T	C	0.03962	0.00479484	1.42e-16
24	NLR	rs3735080	T	C	-0.02404	0.00344617	3.04e-12
25	NLR	rs3809272	A	G	0.02403	0.00314196	2.04e-14
26	NLR	rs385893	T	C	-0.02105	0.00289745	3.73e-13
27	NLR	rs4065321	C	T	0.07172	0.00289716	2.72e-135
28	NLR	rs4703854	C	T	0.02338	0.00342329	8.51e-12
29	NLR	rs4760	G	A	-0.02979	0.00397122	6.31e-14
30	NLR	rs4792711	C	T	0.03514	0.00290225	9.6e-34
31	NLR	rs4843862	G	A	-0.0215	0.00289926	1.21e-13
32	NLR	rs5026474	C	A	0.02918	0.00289927	7.92e-24
33	NLR	rs518867	T	C	0.04627	0.00298238	2.77e-54
34	NLR	rs544632	T	C	-0.03271	0.00305305	8.76e-27
35	NLR	rs57860603	A	G	0.02594	0.00360104	5.87e-13
36	NLR	rs58432776	A	C	-0.03001	0.00298942	1.03e-23
37	NLR	rs60690028	C	T	-0.02164	0.00293634	1.71e-13
38	NLR	rs60825716	A	G	-0.03193	0.00310572	8.58e-25
39	NLR	rs61750929	T	C	0.04337	0.00637022	9.88e-12
40	NLR	rs61839660	T	C	0.04679	0.00484086	4.22e-22
41	NLR	rs61861849	A	C	-0.02183	0.00312704	2.93e-12
42	NLR	rs6743068	A	G	0.02229	0.00328269	1.12e-11
43	NLR	rs6796	C	T	-0.03748	0.00322885	3.76e-31
44	NLR	rs6922558	T	C	-0.02829	0.00293047	4.74e-22
45	NLR	rs6981399	T	C	0.04529	0.00443468	1.74e-24
46	NLR	rs7000230	T	C	0.03647	0.00364965	1.64e-23
47	NLR	rs72810068	C	T	-0.02633	0.0031615	8.2e-17
48	NLR	rs7552783	T	C	0.02347	0.00289603	5.31e-16
49	NLR	rs7598960	G	T	0.03096	0.00312733	4.17e-23
50	NLR	rs7629791	A	G	-0.03201	0.00290031	2.54e-28
51	NLR	rs7733008	A	G	-0.03474	0.00333964	2.42e-25
52	NLR	rs77600511	C	T	-0.07673	0.00443669	5.18e-67
53	NLR	rs77919370	A	G	-0.03438	0.0040454	1.92e-17
54	NLR	rs8102492	A	C	-0.02669	0.00360225	1.27e-13
55	NLR	rs9323450	G	A	-0.02242	0.00305983	2.35e-13
56	NLR	rs9353468	G	A	-0.02207	0.00289046	2.25e-14
57	NLR	rs9607799	G	A	-0.02517	0.00347284	4.24e-13
58	NLR	rs9607868	A	G	-0.02245	0.00316403	1.29e-12
59	NLR	rs9844706	G	A	0.03904	0.00460056	2.14e-17
60	PLR	rs10087240	T	C	-1.134	0.167281	1.21e-11
61	PLR	rs10151519	A	G	-1.44	0.21154	9.95e-12
62	PLR	rs1076415	T	C	-2.048	0.167571	2.38e-34
63	PLR	rs10794175	T	G	1.197	0.168851	1.35e-12
64	PLR	rs10843375	T	C	-1.411	0.169708	9.23e-17
65	PLR	rs10876557	G	A	1.669	0.166451	1.16e-23
66	PLR	rs10914144	T	C	2.719	0.207651	3.56e-39
67	PLR	rs10990535	T	C	1.621	0.195216	1.01e-16
68	PLR	rs11064159	T	C	1.723	0.163028	4.16e-26
69	PLR	rs11065898	T	C	2.067	0.174238	1.84e-32
70	PLR	rs11121559	A	G	-2.155	0.30884	3e-12
71	PLR	rs11168249	C	T	1.711	0.167791	2.04e-24
72	PLR	rs11206824	G	A	-1.835	0.268132	7.72e-12
73	PLR	rs114694170	C	T	4.375	0.357371	1.85e-34
74	PLR	rs11841319	T	C	-2.023	0.275131	1.94e-13
75	PLR	rs11925835	T	C	-2.893	0.168869	8.62e-66
76	PLR	rs11950763	C	T	-2.154	0.191456	2.3e-29
77	PLR	rs11953668	C	T	-1.627	0.238201	8.47e-12
78	PLR	rs12447180	C	T	-1.191	0.178579	2.57e-11
79	PLR	rs12526696	A	G	-1.964	0.226262	3.95e-18
80	PLR	rs13104584	A	G	-1.354	0.169577	1.41e-15
81	PLR	rs13133642	T	C	2.822	0.177242	4.48e-57
82	PLR	rs1344603	T	C	1.231	0.177703	4.29e-12
83	PLR	rs1441850	C	T	-2.293	0.194081	3.28e-32
84	PLR	rs1668868	T	G	1.562	0.169901	3.8e-20
85	PLR	rs17365327	C	T	-1.302	0.167454	7.53e-15
86	PLR	rs174535	C	T	1.709	0.173555	7.06e-23
87	PLR	rs1982151	A	G	1.468	0.189805	1.04e-14
88	PLR	rs2034892	G	A	-3.441	0.179662	9.2e-82
89	PLR	rs2075672	A	G	-1.137	0.170709	2.73e-11
90	PLR	rs212936	C	A	2.299	0.19741	2.41e-31
91	PLR	rs2227819	T	C	-1.828	0.264526	4.83e-12
92	PLR	rs2290065	A	G	2.329	0.345243	1.52e-11
93	PLR	rs2304256	A	C	-2.27	0.182784	2.06e-35
94	PLR	rs231975	T	C	1.817	0.251895	5.46e-13
95	PLR	rs2546371	C	T	2.176	0.200005	1.44e-27
96	PLR	rs2844480	T	C	-1.646	0.20806	2.55e-15
97	PLR	rs2853677	G	A	1.173	0.167751	2.7e-12
98	PLR	rs3008848	C	T	-1.406	0.187143	5.78e-14
99	PLR	rs342240	A	G	-2.115	0.167275	1.21e-36
100	PLR	rs35340377	A	G	-1.899	0.185935	1.73e-24
101	PLR	rs3769631	C	A	-2.1	0.183755	3.02e-30
102	PLR	rs385893	T	C	-3.365	0.165912	1.86e-91
103	PLR	rs4239436	A	G	1.345	0.20236	3e-11
104	PLR	rs4240897	A	G	-1.241	0.16884	1.98e-13
105	PLR	rs4500746	T	C	1.778	0.17819	1.9e-23
106	PLR	rs485030	T	C	-1.437	0.17439	1.72e-16
107	PLR	rs4907923	C	T	-1.79	0.16827	1.99e-26
108	PLR	rs4948492	C	T	-1.288	0.175644	2.25e-13
109	PLR	rs4964087	G	T	1.408	0.177921	2.5e-15
110	PLR	rs5026474	C	A	1.757	0.166142	3.88e-26
111	PLR	rs536327	T	C	2.219	0.165922	8.61e-41
112	PLR	rs56013261	T	C	1.538	0.14552	4.15e-26
113	PLR	rs5759002	A	G	1.237	0.166709	1.17e-13
114	PLR	rs6070696	G	A	1.789	0.214409	7.19e-17
115	PLR	rs61839660	T	C	2.342	0.277272	3e-17
116	PLR	rs62092000	A	G	1.277	0.18003	1.31e-12
117	PLR	rs62226440	A	G	-1.523	0.184993	1.83e-16
118	PLR	rs6432615	C	T	2.043	0.207372	6.73e-23
119	PLR	rs6541	G	A	2.34	0.195251	4.28e-33
120	PLR	rs6679677	A	C	2.74	0.273192	1.13e-23
121	PLR	rs6713632	C	T	2.033	0.177736	2.69e-30
122	PLR	rs7003580	T	C	1.275	0.169428	5.26e-14
123	PLR	rs7108992	A	C	1.346	0.175904	1.98e-14
124	PLR	rs7167704	T	G	-1.826	0.17793	1.04e-24
125	PLR	rs7256290	A	G	-1.348	0.191332	1.85e-12
126	PLR	rs72781679	A	G	-3.352	0.244322	7.75e-43
127	PLR	rs73430118	T	C	1.842	0.258618	1.06e-12
128	PLR	rs73554552	A	C	-2.546	0.351778	4.57e-13
129	PLR	rs748113	C	T	1.601	0.167226	1.03e-21
130	PLR	rs75107793	A	G	3.211	0.323555	3.27e-23
131	PLR	rs75176985	C	T	2.169	0.302956	8.1e-13
132	PLR	rs7618405	A	C	-1.557	0.204723	2.84e-14
133	PLR	rs77738210	T	G	2.86	0.305821	8.61e-21
134	PLR	rs7776054	G	A	5.112	0.188744	1.51e-161
135	PLR	rs77919370	A	G	-2.089	0.231684	1.94e-19
136	PLR	rs78909033	A	G	2.174	0.242204	2.81e-19
137	PLR	rs7961894	T	C	-3.028	0.259266	1.63e-31
138	PLR	rs8022206	A	G	-1.764	0.219368	8.89e-16
139	PLR	rs80230005	A	G	2.057	0.303437	1.21e-11
140	PLR	rs857725	G	T	-1.293	0.18724	5e-12
141	PLR	rs9264904	A	G	-4.321	0.190861	1.77e-113
142	PLR	rs9366824	T	C	3.099	0.19002	8.55e-60
143	PLR	rs9849502	T	C	2.034	0.256826	2.38e-15
144	PLR	rs9907088	A	G	1.537	0.165697	1.76e-20
145	LMR	rs10094039	A	G	-0.1271	0.00750213	2.21e-64
146	LMR	rs10927074	T	C	-0.1431	0.0118032	7.9e-34
147	LMR	rs10980797	G	A	0.1889	0.00730197	1.46e-147
148	LMR	rs11039155	A	G	-0.07024	0.0101267	4.03e-12
149	LMR	rs11785966	A	G	0.07205	0.00847611	1.89e-17
150	LMR	rs12131809	T	C	0.07614	0.00884	7.11e-18
151	LMR	rs12445476	G	T	-0.138	0.00891719	5.06e-54
152	LMR	rs12510215	T	C	0.05755	0.0072893	2.9e-15
153	LMR	rs13069717	C	T	0.05772	0.00742047	7.34e-15
154	LMR	rs1449263	C	T	0.1821	0.00735533	2.57e-135
155	LMR	rs1685191	C	T	0.05202	0.00733697	1.34e-12
156	LMR	rs17196752	T	C	0.1113	0.00942658	3.59e-32
157	LMR	rs1800973	A	C	-0.2372	0.0151307	2.18e-55
158	LMR	rs2189234	T	G	-0.05239	0.00747651	2.43e-12
159	LMR	rs2228467	C	T	-0.238	0.0151785	2.07e-55
160	LMR	rs246395	C	T	0.07623	0.00766879	2.78e-23
161	LMR	rs2978889	G	A	-0.05381	0.00728161	1.47e-13
162	LMR	rs34400747	T	C	-0.07111	0.0085231	7.23e-17
163	LMR	rs371973771	A	G	0.09001	0.0109148	1.63e-16
164	LMR	rs3866449	T	C	0.05738	0.00835171	6.4e-12
165	LMR	rs4254438	T	C	-0.05169	0.00753209	6.76e-12
166	LMR	rs4301834	G	A	-0.09732	0.00825928	4.77e-32
167	LMR	rs4841824	A	G	-0.05592	0.00702885	1.78e-15
168	LMR	rs4954391	C	T	-0.05865	0.00825162	1.18e-12
169	LMR	rs6020468	A	G	0.06316	0.00923491	7.96e-12
170	LMR	rs6141734	A	G	0.06084	0.00784121	8.56e-15
171	LMR	rs62143206	T	G	0.1227	0.0089137	4.12e-43
172	LMR	rs635634	T	C	0.0855	0.00939947	9.35e-20
173	LMR	rs6734942	T	C	0.059	0.0075038	3.76e-15
174	LMR	rs67712940	T	C	-0.06081	0.00774884	4.24e-15
175	LMR	rs73390981	A	G	0.1397	0.0140477	2.66e-23
176	LMR	rs75394768	A	C	0.1698	0.0152168	6.49e-29
177	LMR	rs75492293	C	T	0.0886	0.0120852	2.28e-13
178	LMR	rs7674640	C	T	-0.06482	0.00733664	1e-18
179	LMR	rs77482586	A	G	0.1058	0.0137418	1.37e-14
180	LMR	rs77600511	C	T	0.1321	0.0111781	3.16e-32
181	LMR	rs7792760	T	C	-0.09619	0.0101051	1.75e-21
182	LMR	rs7903634	G	A	0.06598	0.00829188	1.76e-15
183	LMR	rs80105455	T	C	-0.1209	0.0121038	1.71e-23
184	LMR	rs8064111	T	C	0.1479	0.0110374	6.05e-41
185	LMR	rs901705	T	G	-0.09033	0.0078036	5.49e-31
186	LMR	rs915125	T	C	-0.06929	0.00810312	1.22e-17
187	LMR	rs9315776	C	T	-0.06736	0.00729774	2.7e-20
188	LMR	rs9551428	C	T	0.07139	0.00752615	2.41e-21
