# Supplementary material for: The association between the neutrophil-to-lymphocyte ratio, platelet-to-lymphocyte ratio, and lymphocyte-to-monocyte ratio and delirium in ischemic stroke patients
Source: Front Med (Lausanne). 2025 Jan 6;11:1456742. doi: 10.3389/fmed.2024.1456742 (PMC11743177; doi:10.3389/fmed.2024.1456742)
Supplement: Supplementary file 7 [file Table_3.XLSX]

## Sheet: Sheet1
Table S3. Sensitivity analysis results of the MR study.
Exposure	Egger intercept	pval	Q	P value	MR-PRESSO global test
NLR	-0.019534	0.0943575	56.9184	0.478129	0.428
PLR	-0.0179645	0.050533	73.978	0.750195	0.693
LMR	0.00237712	0.827672	40.0793	0.555571	0.583
NLR, neutrophil-to-lymphocyte ratio; PLR, platelet-to-lymphocyte ratio; LMR, lymphocyte-to-monocyte ratio; MR-PRESSO, Mendelian Randomaization Pleiotropy Residual Sum and Outlier; MR, Mendelian Randomaization.
